# Supplementary material for: Co-creating physical activity interventions: Findings from a multiple case study using mixed methods
Source: Front Public Health. 2022 Sep 21;10:975638. doi: 10.3389/fpubh.2022.975638 (PMC9534180; doi:10.3389/fpubh.2022.975638)
Supplement: Supplementary file 2 [file Table_2.xlsx]

## Sheet: AF1
Additional file 2: Items and results on the (a) organization and realization of planning meetings and (b) predefined factors influencing cooperative planning
Items and results of the descriptive analyses and the Kruskal-Wallis test on the aspects of (a) organization and realization of planning meetings and (b) predefined factors influencing cooperative planning (1 = disagree; 5 = agree)
			Setting A (n = 8)		Setting B (n = 14)		Setting C (n = 9)		Overall (n = 31)		Kruskal-Wallis H-test			Post-hoc pairwise comparison (Dunn-Bonferroni tests) 1	Semantic Differential Chart
Subscale	Item (translation into English, original in German)		M	SD	M	SD	M	SD	M	SD	H	df	p	p
Researchers	Researchers' input	The researchers from the University of Erlangen contributed the necessary professional knowledge to the planning process.	4.625	0.517549	4.35714	0.744946	4.33333	1	4.41935	0.764818	0.561038	2	0.755392
	Organization	The researchers from the University of Erlangen prepared and followed up the planning meetings well.	4.875	0.353553	4.35714	0.633324	4.66667	0.5	4.58065	0.564163	4.51875	2	0.104416
	Guidance	The researchers from the University of Erlangen adequately supervised the members of the planning group between the meetings.	4.375	0.744024	4.42857	0.646206	4.22222	0.833333	4.35484	0.709384	0.316387	2	0.853685
	Goal setting	The goals of the project were clearly defined.	4.5	0.755929	4.35714	0.744946	4.11111	1.05409	4.32258	0.83215	0.676411	2	0.713049
Stakeholders	Stakeholders' input	The participants of my company/school contributed the necessary practical experience and knowledge to the planning process.	4.5	1.06904	3.64286	0.633324	4.33333	0.866025	4.06452	0.89202	7.57917	2	0.023 *	Setting A > Setting B
	Perspective	The participants of my company/school brought their own wishes and ideas into the planning process.	4.75	0.46291	4.21429	0.699293	4.66667	0.707107	4.48387	0.676805	4.71855	2	0.0944889
	Participation	I was able to adequately bring my own perspective into the planning group.	4.625	0.517549	4.14286	0.534522	5	0	4.51613	0.569852	13.4487	2	0.001 *	Setting B < Setting C
Planning group	Composition of the planning group	All the relevant persons for physical activity promotion were adequately represented in the planning group.	4.5	1.06904	4.14286	0.662994	4.11111	1.05409	4.22581	0.883541	2.56695	2	0.277072
	Strategy	The cooperative planning process was appropriate for achieving the goals.	4.625	0.744024	4	0.784465	4	0.707107	4.16129	0.77875	4.818	2	0.0899054
	Equality	Different individuals influenced the results of cooperative planning more than others.	2.625	1.30247	3.5	0.759555	3.88889	0.600925	3.3871	0.989189	6.33894	2	0.042 *	Setting A < Setting C
Benefits	Satisfaction	I am satisfied with the results of cooperative planning.	4.5	0.92582	3.71429	0.99449	3.77778	0.971825	3.93548	0.997847	4.20559	2	0.122115
	Commitment	I enjoyed participating in cooperative planning.	4.875	0.353553	4.28571	0.61125	4.77778	0.440959	4.58065	0.564163	7.20327	2	0.027 *	Setting A > Setting B
	Burden	Participating in cooperative planning was a burden for me.	1.25	0.46291	1.85714	1.16732	1.77778	0.971825	1.67742	0.979357	2.13828	2	0.343304
	Knowledge aquisition	I learned a lot about physical activity and health during the planning meetings.	4.25	1.16496	2.71429	1.13873	3.33333	1.22474	3.29032	1.29598	7.37148	2	0.025 *	Setting A > Setting B
	Attitude	Through cooperative planning, I became more aware of the importance of physical activity and health.	3.75	1.28174	3.07143	1.20667	3.44444	1.13039	3.35484	1.19857	1.7339	2	0.420231
	Relevance	Through cooperative planning, the relevance of physical activity and health increased in my company/school.	4.75	0.46291	3.64286	1.08182	2.66667	1.41421	3.64516	1.30508	11.8617	2	0.003 *	Setting A > Setting C
Group effectiveness	Group effectiveness_Item 1	Working together in the planning group worked well.	4.875	0.353553	4.21429	0.699293	4.66667	0.5	4.51613	0.625618	6.32875	2	0.042 *	Setting A > Setting B
	Group effectiveness_Item 2	There was familiarity and openness among the members of the planning group.	4.625	0.744024	4.35714	0.744946	4.55556	0.726483	4.48387	0.724383	1.13584	2	0.566703
	Group effectiveness_Item 3	The members of the planning group worked effectively towards achieving the goals.	4.625	0.744024	4.21429	0.578934	3.77778	0.833333	4.19355	0.749193	5.51887	2	0.0633274
Ownership	Ownership_Item 1	I feel that responsibilty has been taken in my company/school for the developed interventions.	4.25	0.707107	3.64286	1.00821	2.55556	1.01379	3.48387	1.12163	10.3731	2	0.006 *	Setting A > Setting C
	Ownership_Item 2	I feel that I am involved in the implementation of interventions and can influence their direction.	3.5	1.51186	3.35714	1.08182	3.11111	1.36423	3.32258	1.24866	0.440897	2	0.802159
Resources planning	Resources planning_Item 1	To conduct the planning process, my company/school adequately provided the following resources: Personnel resources	4.625	0.744024	3.78571	0.892582	3.88889	0.927961	4.03226	0.912282	5.36956	2	0.068236
	Resources planning_Item 2	To conduct the planning process, my company/school adequately provided the following resources: Temporal resources	4.75	0.46291	3.57143	1.01635	4	1	4	1	8.6106	2	0.013 *	Setting A > Setting B
	Resources planning_Item 3	To conduct the planning process, my company/school adequately provided the following resources: Financial resources	4	1.06904	3.35714	1.15073	2.11111	0.781736	3.16129	1.24088	10.7355	2	0.005 *	Setting A > Setting C
	Resources planning_Item 4	To conduct the planning process, my company/school adequately provided the following resources: Spatial resources	3.875	1.24642	3.42857	0.937614	3.88889	1.69148	3.67742	1.24866	2.36598	2	0.306361
Resources implementation	Resources implementation_Item 1	To implement the interventions that were agreed upon in the planning meetings, my company/school adequately provided the following resources: Personnel resources	4.625	0.744024	3.57143	0.937614	3.22222	0.971825	3.74194	1.03175	10.3867	2	0.006 *	Setting A > Setting C
	Resources implementation_Item 2	To implement the interventions that were agreed upon in the planning meetings, my company/school adequately provided the following resources: Temporal resources	4.625	0.517549	3.5	1.28602	3.33333	1.11803	3.74194	1.18231	7.33836	2	0.025 *	Setting A > Setting C
	Resources implementation_Item 3	To implement the interventions that were agreed upon in the planning meetings, my company/school adequately provided the following resources: Financial resources	3.625	0.916125	3.28571	0.99449	2.44444	0.881917	3.12903	1.02443	6.45103	2	0.040 *	Setting A > Setting C
	Resources implementation_Item 4	To implement the interventions that were agreed upon in the planning meetings, my company/school adequately provided the following resources: Spatial resources	2.75	1.16496	3.42857	1.39859	3.55556	1.74005	3.29032	1.44207	1.57789	2	0.454325
Leadership	Leadership_Item 1	I felt personally supported by my superiors to participate in the planning process and/or the implementation of interventions.	4.375	0.916125	3.78571	0.578934	3.22222	1.56347	3.77419	1.08657	3.91312	2	0.141344
	Leadership_Item 2	My superiors actively and dedicatedly supported the planning process and/or the implementaion of interventions.	4.25	0.886405	3.78571	0.699293	2.77778	1.64148	3.6129	1.20215	4.89183	2	0.086647
Commitment	Commitment_Item 1	I feel committed to the goal of physical activity promotion in the assembly department/vocational education.	4.375	0.744024	4.14286	0.949262	3.77778	1.48137	4.09677	1.07563	0.41057	2	0.814415
	Commitment_Item 2	The topic of physical activity promotion in the assembly department/vocational education receives approval from the persons in my company/school.	4.375	1.06066	4.07143	0.615728	3.55556	1.01379	4	0.894427	4.3469	2	0.113784
	Commitment_Item 3	I identify with the developed interventions.	4.25	0.886405	4	0.784465	3.88889	0.781736	4.03226	0.795147	0.939009	2	0.625312
	Commitment_Item 4	The planning process and/or the implementation of interventions was not supported by influential persons or larger groups.	1.75	0.886405	2.35714	1.44686	2.77778	0.666667	2.32258	1.16582	4.43513	2	0.108874
Engagement	Engagement_Item 1	I engaged with vigor in the planning process and/or the implementation of interventions.	4.125	1.12599	3.85714	0.662994	4.33333	0.707107	4.06452	0.813858	2.56462	2	0.277396
	Engagement_Item 2	There were persons in my company/school who strongly drove the planning process and/or the implementation of interventions.	4.5	0.755929	3.42857	0.937614	3.88889	1.05409	3.83871	1.00322	6.29748	2	0.043 *	Setting A > Setting B
Empowerment	Empowerment_Item 1	I feel that I can influence decisions on the implementation of interventions and, furthermore, on the topic of physical activity promotion.	3.75	1.38873	3.57143	0.755929	3.11111	1.36423	3.48387	1.12163	0.938842	2	0.625364
	Empowerment_Item 2	My company/school is now able to continue the developed interventions and, furthermore, the topic physical activity promotion without the scientific support of the University of Erlangen.	4	0.92582	3.71429	1.06904	2.44444	1.33333	3.41935	1.25895	7.07553	2	0.029 *	Setting A > Setting C
Organizational culture	Organizational culture_Item 1	In my company/school, there is a culture of appreciative cooperation.	4.25	1.0351	3.85714	0.949262	3.66667	1	3.90323	0.978258	1.94057	2	0.378975
	Organizational culture_Item 2	In my company/school, information is shared and there is an open exchange.	3.875	1.24642	3.64286	0.928783	3.88889	0.927961	3.77419	0.990275	0.216087	2	0.897589
* p < .05
1 only significant comparisons indicated

## Sheet: XLSTAT_20220426_140621_1_HID
4.625	4.35714	4.33333	Researchers' input	0.5
4.875	4.35714	4.66667	Organization	1.5
4.375	4.42857	4.22222	Guidance	2.5
4.5	4.35714	4.11111	Goal setting	3.5
4.5	3.64286	4.33333	Stakeholders' input	4.5
4.75	4.21429	4.66667	Perspective	5.5
4.625	4.14286	5	Participation	6.5
4.5	4.14286	4.11111	Composition of the planning group	7.5
4.625	4	4	Strategy	8.5
2.625	3.5	3.88889	Equality	9.5
4.5	3.71429	3.77778	Satisfaction	10.5
4.875	4.28571	4.77778	Commitment	11.5
1.25	1.85714	1.77778	Burden	12.5
4.25	2.71429	3.33333	Knowledge aquisition	13.5
3.75	3.07143	3.44444	Attitude	14.5
4.75	3.64286	2.66667	Relevance	15.5
4.875	4.21429	4.66667	Group effectiveness_Item 1	16.5
4.625	4.35714	4.55556	Group effectiveness_Item 2	17.5
4.625	4.21429	3.77778	Group effectiveness_Item 3	18.5
4.25	3.64286	2.55556	Ownership_Item 1	19.5
3.5	3.35714	3.11111	Ownership_Item 2	20.5
4.625	3.78571	3.88889	Resources planning_Item 1	21.5
4.75	3.57143	4	Resources planning_Item 2	22.5
4	3.35714	2.11111	Resources planning_Item 3	23.5
3.875	3.42857	3.88889	Resources planning_Item 4	24.5
4.625	3.57143	3.22222	Resources implementation_Item 1	25.5
4.625	3.5	3.33333	Resources implementation_Item 2	26.5
3.625	3.28571	2.44444	Resources implementation_Item 3	27.5
2.75	3.42857	3.55556	Resources implementation_Item 4	28.5
4.375	3.78571	3.22222	Leadership_Item 1	29.5
4.25	3.78571	2.77778	Leadership_Item 2	30.5
4.375	4.14286	3.77778	Commitment_Item 1	31.5
4.375	4.07143	3.55556	Commitment_Item 2	32.5
4.25	4	3.88889	Commitment_Item 3	33.5
1.75	2.35714	2.77778	Commitment_Item 4	34.5
4.125	3.85714	4.33333	Engagement_Item 1	35.5
4.5	3.42857	3.88889	Engagement_Item 2	36.5
3.75	3.57143	3.11111	Empowerment_Item 1	37.5
4	3.71429	2.44444	Empowerment_Item 2	38.5
4.25	3.85714	3.66667	Organizational culture_Item 1	39.5
3.875	3.64286	3.88889	Organizational culture_Item 2	40.5

## Sheet: XLSTAT_20210929_164444_1_HID
4.875	4.21429	4.66667	GrEff: Die Zusammenarbeit in der Planungsgruppe hat gut funktioniert.	0.5
4.625	4.35714	4.55556	GrEff: Zwischen den Mitgliedern der Planungsgruppe herrschte Vertrautheit und Offenheit.	1.5
4.625	4.21429	3.77778	GrEff: Die Mitglieder der Planungsgruppe haben effektiv auf die Zielerreichung hingearbeitet.	2.5
4.25	3.64286	2.55556	Own: Ich habe das Gefühl, dass in meinem Unternehmen/meiner Schule Verantwortung für die entwickelten Maßnahmen übernommen wurde.	3.5
3.5	3.35714	3.11111	Own: Ich habe das Gefühl, dass ich in die Maßnahmenumsetzung involviert bin und deren Richtung beeinflussen kann.	4.5
4.625	3.78571	3.88889	RessPlan: Personelle Ressourcen	5.5
4.75	3.57143	4	RessPlan: Zeitliche Ressourcen	6.5
4	3.35714	2.11111	RessPlan: Finanzielle Ressourcen	7.5
3.875	3.42857	3.88889	RessPlan: Räumliche Ressourcen	8.5
4.625	3.57143	3.22222	RessImp: Personelle Ressourcen	9.5
4.625	3.5	3.33333	RessImp: Zeitliche Ressourcen	10.5
3.625	3.28571	2.44444	RessImp: Finanzielle Ressourcen	11.5
2.75	3.42857	3.55556	RessImp: Räumliche Ressourcen	12.5
4.375	3.78571	3.22222	Lead: Ich habe mich persönlich durch meine Vorgesetzten darin unterstützt gefühlt, mich am Planungsprozess und/oder an der Maßnahmenumsetzung zu beteiligen.	13.5
4.25	3.78571	2.77778	Lead: Meine Vorgesetzten haben aktiv und engagiert den Planungsprozess und/oder die Maßnahmenumsetzung unterstützt.	14.5
4.375	4.14286	3.77778	Comm: Ich fühle mich dem Ziel der Bewegungsförderung in der Montage/beruflichen Bildung verbunden.	15.5
4.375	4.07143	3.55556	Comm: Das Thema Bewegungsförderung in der Montage/beruflichen Bildung erfährt von den Personen meines Unternehmens/meiner Schule Zuspruch.	16.5
4.25	4	3.88889	Comm: Ich identifiziere mich mit den entwickelten Maßnahmen.	17.5
1.75	2.35714	2.77778	Comm: Der Planungsprozess und/oder die Maßnahmenumsetzung wurde von einflussreichen Personen oder größeren Gruppen nicht mitgetragen.	18.5
4.125	3.85714	4.33333	Eng: Ich habe mich mit Elan am Planungsprozess und/oder an der Maßnahmenumsetzung engagiert.	19.5
4.5	3.42857	3.88889	Eng: Es gab Personen in meinem Unternehmen/meiner Schule, die den Planungsprozess und/oder die Maßnahmenumsetzung stark getrieben haben.	20.5
3.75	3.57143	3.11111	Emp: Ich habe das Gefühl, Entscheidungen zur Maßnahmenumsetzung und darüber hinaus zum Thema Bewegungsförderung beeinflussen zu können.	21.5
4	3.71429	2.44444	Emp: Mein Unternehmen/Meine Schule ist nun in der Lage, die entwickelten Maßnahmen und darüber hinaus das Thema Bewegungsförderung auch ohne wissenschaftliche Betreuung der Universität Erlangen weiterzuführen.	22.5
4.25	3.85714	3.66667	Cult: In meinem Unternehmen/meiner Schule herrscht eine Kultur der wertschätzenden Zusammenarbeit.	23.5
3.875	3.64286	3.88889	Cult: In meinem Unternehmen/meiner Schule werden Informationen geteilt und es herrscht ein offener Austausch.	24.5

## Sheet: XLSTAT_20210929_164331_1_HID
4.875	4.42857	4.66667	Gründe: Ich interessiere mich für die Themen Bewegung und Gesundheit.	0.5
4.5	3.71429	3.55556	Gründe: Ich bin selbst körperlich aktiv.	1.5
2	2.71429	3.11111	Gründe: Ich wurde dazu aufgefordert, teilzunehmen.	2.5
1.625	1.85714	3.22222	Gründe: Meine dienstliche Position hat mir kein Fernbleiben erlaubt.	3.5
2	1.78571	2.77778	Gründe: Ich habe mich meinen Vorgesetzten/der Schule/der Schulleitung gegenüber verpflichtet gefühlt, teilzunehmen.	4.5
5	4.5	4.44444	Gründe: Ich finde das Thema Bewegungsförderung für die KollegInnen in der Montage/die PflegeschülerInnen relevant.	5.5
4.875	4.21429	5	Gründe: Ich möchte mich für die KollegInnen in der Montage/PflegeschülerInnen einsetzen.	6.5
4.625	4.35714	4.33333	OrgSc: Die WissenschaftlerInnen der Universität Erlangen haben die notwendigen fachlichen Erkenntnisse in den Planungsprozess eingebracht.	7.5
4.875	4.35714	4.66667	OrgSc: Die WissenschaftlerInnen der Universität Erlangen haben die Planungstreffen gut vor- und nachbereitet.	8.5
4.375	4.42857	4.22222	OrgSc: Die WissenschaftlerInnen der Universität Erlangen haben die Mitglieder der Planungsgruppe zwischen den Treffen angemessen betreut.	9.5
4.5	4.35714	4.11111	OrgSc: Die Ziele des Projekts wurden klar definiert.	10.5
4.5	3.64286	4.33333	OrgSc: Die TeilnehmerInnen aus meinem Unternehmen/meiner Schule haben die notwendigen praktischen Erfahrungen und Erkenntnisse in den Planungsprozess eingebracht.	11.5
4.75	4.21429	4.66667	OrgSc: Die TeilnehmerInnen aus meinem Unternehmen/meiner Schule haben ihre eigenen Wünsche und Ideen in den Planungsprozess eingebracht.	12.5
4.625	4.14286	5	OrgSum: Ich konnte meine eigene Sichtweise in der Planungsgruppe angemessen einbringen.	13.5
4.5	4.14286	4.11111	OrgSum: Alle relevanten Personen für Bewegungsförderung waren in der Planungsgruppe angemessen vertreten.	14.5
4.625	4	4	OrgSum: Der Prozess der kooperativen Planung war für die Erreichung der Ziele angemessen.	15.5
2.625	3.5	3.88889	OrgSum: Verschiedene Personen haben das Ergebnis der kooperativen Planung mehr beeinflusst als andere.	16.5
4.5	3.71429	3.77778	Ben: Ich bin mit dem Ergebnis der kooperativen Planung zufrieden.	17.5
4.875	4.28571	4.77778	Ben: Ich habe gerne an der kooperativen Planung teilgenommen.	18.5
1.25	1.85714	1.77778	Ben: Die Teilnahme an der kooperativen Planung war eine Belastung für mich.	19.5
4.25	2.71429	3.33333	Ben: Ich habe während der Planungstreffen viel über die Themen Bewegung und Gesundheit gelernt.	20.5
3.75	3.07143	3.44444	Ben: Durch die kooperative Planung ist mir die Bedeutung von Bewegung und Gesundheit bewusster geworden.	21.5
4.75	3.64286	2.66667	Ben: Durch die kooperative Planung hat die Bedeutung von Bewegung und Gesundheit in meinem Unternehmen/meiner Schule zugenommen.	22.5
